# Supplementary material for: CD79A and IL7R mRNA Levels in the Cerebrospinal Fluid of Adults with Acute B-Cell Lymphoblastic Leukemia: A Pilot Study
Source: Diseases. 2025 Jul 1;13(7):206. doi: 10.3390/diseases13070206 (PMC12293166; doi:10.3390/diseases13070206)
Supplement: Supplementary file 1 [file diseases-13-00206-s001.zip]

Archive with 1 entries (1 files):
- diseases-3602811-supplementary.pdf
